# Supplementary material for: Parental Depression and Anxiety Associated with Newborn Bloodspot Screening for Rare and Variable-Onset Disorders
Source: Int J Neonatal Screen. 2022 Nov 10;8(4):59. doi: 10.3390/ijns8040059 (PMC9680490; doi:10.3390/ijns8040059)
Supplement: Supplementary file 1 [file IJNS-08-00059-s001.zip]

Archive with 2 entries (2 files):
- Table S1_disorder-breakdown.xlsx
- Table S2_deidentified-data.xlsx
