# Supplementary material for: Parental Depression and Anxiety Associated with Newborn Bloodspot Screening for Rare and Variable-Onset Disorders
Source: Int J Neonatal Screen. 2022 Nov 10;8(4):59. doi: 10.3390/ijns8040059 (PMC9680490; doi:10.3390/ijns8040059)
Supplement: Supplementary file 1 [file IJNS-08-00059-s001.zip › Table S1_disorder-breakdown.xlsx]

## Sheet: supplementary_table1
Disorder	n
2-methyl-3-hydroxybutyryl-CoA dehydrogenase deficiency (MHBD)	1
2-Methylbutyryl-CoA dehydrogenase (2-MBCD) deficiency	3
3-hydroxy-3-methylglutaryl-CoA lyase (HMG-CoA lyase) deficiency	1
Argininemia (ARG)	1
Argininosuccinic aciduria (ASA) deficiency	1
Beta-ketothiolase (BKT) deficiency	3
Biotinidase Deficiency (BIOT)	1
Carnitine acylcarnitine translocase (CAT) deficiency	1
Carnitine palmitoyltransferase 2 (CPT-II) deficiency	2
Carnitine Uptake Defect (CUD)	2
Citrullinemia (CIT)	1
Congenital Adrenal Hyperplasia (CAH)	3
Congenital Hypothyroidism (CH)	2
Fabry disease	7
Galactosemia (GALT)	4
Gaucher disease	10
Glutaric acidemia, type I (GA-I)	1
Homocystinuria (HCY)	3
Hypermethionemia (HMET)	2
Krabbe disease	1
Malonic Aciduria (MA)	1
Maple Syrup Urine Disease (MSUD)	3
Medium-chain acyl-CoA dehydrogenase (MCAD) deficiency	2
Mucopolysaccharidosis I (MPS I)	19
Multiple acyl-CoA dehydrogenase deficiency (MADD)	1
Neimann-Pick disease	2
Phenylketonuria (PKU)	2
Pompe disease	10
Propionic Acidemia (PA)	1
Severe Combined Immunodeficiency (SCID)	3
Sickle Cell Disease (S/S and S/C) and Sickle Cell Trait (carrier)	5
Tyrosinemia type I	1
Very long-chain acyl-CoA dehydrogenase (VLCAD) deficiency	1
X-linked adrenoleukodystrophy (X-ALD)	15
