# Supplementary material for: Parental Depression and Anxiety Associated with Newborn Bloodspot Screening for Rare and Variable-Onset Disorders
Source: Int J Neonatal Screen. 2022 Nov 10;8(4):59. doi: 10.3390/ijns8040059 (PMC9680490; doi:10.3390/ijns8040059)
Supplement: Supplementary file 1 [file IJNS-08-00059-s001.zip › Table S2_deidentified-data.xlsx]

## Sheet: ELSI_dataset
id	number_children	major_events	parent	relationship_stat	edu	employ	income		parent_age	region_us	race	hispanic_ethnicity	hads_bin	pss_bin	parent_group
1	one	No	Mother	Not married/Living with a partner	Less than a bachelor's degree	Employed full-time or part-time	Less than $34,999		27	Northeast	All other races	Yes	Not Considerable Depression	Low	group1
2	one	No	Father	Married/Living with a partner	Less than a bachelor's degree	Employed full-time or part-time	Less than $34,999		42	Northeast	All other races	No	Not Considerable Depression	Low	group3_control
3	one	Yes	Mother	Married/Living with a partner	Bachelor's degree or higher	Employed full-time or part-time	Do not wish to answer		32	Northeast	Black or African American	No	Considerable Depression	Low	group1
4	one	Yes	Mother	Married/Living with a partner	Less than a bachelor's degree	Employed full-time or part-time	Less than $34,999		28	South	White	No	Not Considerable Depression	Low	group3_control
5	one	No	Father	Married/Living with a partner	Bachelor's degree or higher	Employed full-time or part-time	More than $100,000		31	Midwest	White	No	Not Considerable Depression	Low	group3_control
6	one	No	Mother	Married/Living with a partner	Bachelor's degree or higher	Employed full-time or part-time	More than $100,000		43	Northeast	All other races	No	Not Considerable Depression	Low	group3_control
7	more than one	No	Father	Married/Living with a partner	NA	Employed full-time or part-time	Do not wish to answer		32	Northeast	White	No	Considerable Depression	Low	group1_other
8	one	No	Mother	Not married/Living with a partner	Less than a bachelor's degree	Employed full-time or part-time	$35,000 - $49,999		35	Northeast	Black or African American	No	Not Considerable Depression	High	group3_control
9	more than one	No	Mother	Married/Living with a partner	Less than a bachelor's degree	Employed full-time or part-time	Do not wish to answer		38	Northeast	Black or African American	No	Not Considerable Depression	Low	group3_control
10	more than one	No	Mother	Married/Living with a partner	Bachelor's degree or higher	Employed full-time or part-time	More than $100,000		31	Midwest	White	No	Not Considerable Depression	Low	group3_control
11	one	No	Mother	Married/Living with a partner	Bachelor's degree or higher	Employed full-time or part-time	More than $100,000		28	Midwest	White	No	Not Considerable Depression	Low	group3_control
12	one	No	Mother	Married/Living with a partner	Bachelor's degree or higher	Employed full-time or part-time	More than $100,000		33	Midwest	White	No	Not Considerable Depression	Low	group3_control
13	one	Yes	Mother	Married/Living with a partner	Bachelor's degree or higher	Unemployed/Unable to work	$50,000 - $99,999		31	Northeast	All other races	Yes	Not Considerable Depression	Low	group3_control
14	more than one	No	Mother	Married/Living with a partner	Less than a bachelor's degree	Employed full-time or part-time	Less than $34,999		32	Northeast	All other races	No	Not Considerable Depression	Low	group3_control
15	one	No	Mother	Not married/Living with a partner	Bachelor's degree or higher	Employed full-time or part-time	$50,000 - $99,999		35	Northeast	Black or African American	No	Not Considerable Depression	Low	group3_control
16	one	Yes	Father	Married/Living with a partner	Less than a bachelor's degree	Employed full-time or part-time	$35,000 - $49,999		31	Northeast	All other races	Yes	Considerable Depression	Low	group3_control
17	more than one	Yes	Mother	Married/Living with a partner	Less than a bachelor's degree	Stay at home parent	More than $100,000		29	Northeast	Black or African American	No	Not Considerable Depression	Low	group3_control
18	one	No	Father	Married/Living with a partner	Less than a bachelor's degree	Stay at home parent	$50,000 - $99,999		29	Northeast	Do not wish to answer	Do not wish to answer	Not Considerable Depression	Low	group3_control
19	one	Yes	Mother	Married/Living with a partner	Bachelor's degree or higher	Stay at home parent	Less than $34,999		30	Northeast	All other races	Yes	Considerable Depression	Low	group3_control
20	one	No	Mother	Married/Living with a partner	Bachelor's degree or higher	Stay at home parent	Do not wish to answer		31	Northeast	All other races	No	Not Considerable Depression	Low	group3_control
21	more than one	No	Mother	Married/Living with a partner	Less than a bachelor's degree	Employed full-time or part-time	Less than $34,999		31	South	White	No	Not Considerable Depression	Low	group2
22	more than one	Yes	Mother	Married/Living with a partner	Less than a bachelor's degree	Stay at home parent	Less than $34,999		26	Midwest	Black or African American	No	Considerable Depression	Low	group3_control
23	one	No	Mother	Married/Living with a partner	Bachelor's degree or higher	Stay at home parent	Do not wish to answer		32	Northeast	All other races	No	Not Considerable Depression	Low	group3_control
24	one	No	Mother	Married/Living with a partner	Less than a bachelor's degree	Employed full-time or part-time	More than $100,000		38	Northeast	All other races	Yes	Not Considerable Depression	Low	group3_control
26	one	No	Mother	Not married/Living with a partner	Less than a bachelor's degree	Employed full-time or part-time	$50,000 - $99,999		30	Northeast	Black or African American	No	Not Considerable Depression	Low	group3_control
27	one	No	Mother	Married/Living with a partner	Less than a bachelor's degree	Unemployed/Unable to work	Less than $34,999		36	Northeast	All other races	Yes	Not Considerable Depression	Low	group3_control
28	one	No	Mother	Married/Living with a partner	Less than a bachelor's degree	Employed full-time or part-time	Less than $34,999		21	Midwest	White	No	Not Considerable Depression	Low	group3_control
29	one	Yes	Mother	Not married/Living with a partner	Less than a bachelor's degree	Employed full-time or part-time	Less than $34,999		32	Midwest	White	No	Not Considerable Depression	Low	group3_control
31	one	No	Mother	Married/Living with a partner	Less than a bachelor's degree	Employed full-time or part-time	$50,000 - $99,999		26	Midwest	White	No	Not Considerable Depression	Low	group3_control
38	one	No	Mother	Married/Living with a partner	Bachelor's degree or higher	Employed full-time or part-time	More than $100,000		27	West	White	No	Not Considerable Depression	High	group2
40	one	No	Mother	Married/Living with a partner	Bachelor's degree or higher	Employed full-time or part-time	More than $100,000		26	West	Black or African American	No	Not Considerable Depression	High	group2
41	one	No	Mother	Married/Living with a partner	Less than a bachelor's degree	Employed full-time or part-time	$50,000 - $99,999		28	West	White	No	Considerable Depression	High	group3_control
43	one	No	Father	Married/Living with a partner	Bachelor's degree or higher	Employed full-time or part-time	$35,000 - $49,999		31	West	All other races	No	Considerable Depression	High	group2
48	one	No	Mother	Married/Living with a partner	Less than a bachelor's degree	Employed full-time or part-time	$35,000 - $49,999		39	West	All other races	No	Considerable Depression	High	group2
50	more than one	Yes	Mother	Married/Living with a partner	Less than a bachelor's degree	Employed full-time or part-time	$50,000 - $99,999		28	West	White	No	Considerable Depression	High	group1_other
52	one	No	Mother	Married/Living with a partner	Bachelor's degree or higher	Employed full-time or part-time	$50,000 - $99,999		27	West	All other races	Yes	Considerable Depression	High	group2
53	one	No	Father	Married/Living with a partner	Bachelor's degree or higher	Employed full-time or part-time	$50,000 - $99,999		38	West	White	No	Considerable Depression	Low	group1_other
54	more than one	Yes	Mother	Not married/Living with a partner	Less than a bachelor's degree	Employed full-time or part-time	$50,000 - $99,999		34	West	White	No	Considerable Depression	High	group3_control
55	one	No	Father	Married/Living with a partner	Bachelor's degree or higher	Employed full-time or part-time	$50,000 - $99,999		27	West	White	No	Not Considerable Depression	High	group2
56	one	No	Father	Married/Living with a partner	Bachelor's degree or higher	Employed full-time or part-time	$50,000 - $99,999		26	West	White	No	Considerable Depression	High	group2
57	more than one	No	Mother	Married/Living with a partner	Bachelor's degree or higher	Employed full-time or part-time	$50,000 - $99,999		32	West	White	No	Not Considerable Depression	Low	group1
61	more than one	No	Mother	Not married/Living with a partner	Bachelor's degree or higher	Employed full-time or part-time	Less than $34,999		26	South	All other races	Yes	Not Considerable Depression	High	group2
63	one	No	Father	Married/Living with a partner	Less than a bachelor's degree	Employed full-time or part-time	$50,000 - $99,999		29	West	White	No	Not Considerable Depression	Low	group3_control
64	one	No	Mother	Married/Living with a partner	Bachelor's degree or higher	Employed full-time or part-time	$50,000 - $99,999		27	West	White	No	Not Considerable Depression	Low	group3_control
65	one	Yes	Father	Married/Living with a partner	Bachelor's degree or higher	Employed full-time or part-time	$50,000 - $99,999		33	West	White	No	Considerable Depression	Low	group3_control
66	one	No	Father	Married/Living with a partner	Bachelor's degree or higher	Employed full-time or part-time	$50,000 - $99,999		31	West	White	No	Not Considerable Depression	Low	group3_control
67	one	No	Mother	Married/Living with a partner	Bachelor's degree or higher	Employed full-time or part-time	$50,000 - $99,999		28	Midwest	White	No	Not Considerable Depression	Low	group3_control
68	one	Yes	Father	Married/Living with a partner	Bachelor's degree or higher	Employed full-time or part-time	$50,000 - $99,999		30	South	All other races	No	Considerable Depression	High	group3_control
69	one	No	Father	Married/Living with a partner	Less than a bachelor's degree	Employed full-time or part-time	$35,000 - $49,999		29	South	Black or African American	No	Not Considerable Depression	Low	group3_control
70	more than one	No	Father	Married/Living with a partner	Less than a bachelor's degree	Employed full-time or part-time	$35,000 - $49,999		30	West	Black or African American	No	Not Considerable Depression	Low	group3_control
71	more than one	No	Father	Married/Living with a partner	Bachelor's degree or higher	Employed full-time or part-time	$35,000 - $49,999		31	West	White	No	Not Considerable Depression	Low	group3_control
72	one	No	Mother	Married/Living with a partner	Bachelor's degree or higher	Employed full-time or part-time	$50,000 - $99,999		27	South	All other races	No	Not Considerable Depression	Low	group3_control
76	more than one	No	Father	Married/Living with a partner	Less than a bachelor's degree	Employed full-time or part-time	Less than $34,999		30	Midwest	Black or African American	No	Not Considerable Depression	Low	group3_control
77	more than one	No	Mother	Married/Living with a partner	Bachelor's degree or higher	Employed full-time or part-time	$35,000 - $49,999		26	Midwest	White	No	Not Considerable Depression	Low	group3_control
78	more than one	No	Father	Married/Living with a partner	Less than a bachelor's degree	Employed full-time or part-time	$35,000 - $49,999		29	West	Black or African American	No	Not Considerable Depression	Low	group3_control
79	more than one	No	Father	Married/Living with a partner	Less than a bachelor's degree	Employed full-time or part-time	Less than $34,999		30	South	Black or African American	No	Not Considerable Depression	High	group3_control
80	one	No	Mother	Married/Living with a partner	Less than a bachelor's degree	Employed full-time or part-time	$50,000 - $99,999		27	South	Black or African American	No	Considerable Depression	High	group2
81	more than one	No	Mother	Married/Living with a partner	Bachelor's degree or higher	Employed full-time or part-time	$50,000 - $99,999		26	West	White	No	Not Considerable Depression	Low	group3_control
82	more than one	No	Mother	Married/Living with a partner	Less than a bachelor's degree	Employed full-time or part-time	Less than $34,999		28	West	Black or African American	No	Not Considerable Depression	Low	group3_control
83	more than one	No	Father	Married/Living with a partner	Bachelor's degree or higher	Employed full-time or part-time	$35,000 - $49,999		29	West	All other races	No	Not Considerable Depression	High	group3_control
85	more than one	No	Mother	Married/Living with a partner	Less than a bachelor's degree	Employed full-time or part-time	$35,000 - $49,999		27	West	White	No	Not Considerable Depression	Low	group3_control
86	more than one	No	Father	Married/Living with a partner	Bachelor's degree or higher	Employed full-time or part-time	$35,000 - $49,999		31	Midwest	All other races	No	Considerable Depression	Low	group3_control
87	more than one	No	Father	Married/Living with a partner	Less than a bachelor's degree	Employed full-time or part-time	Less than $34,999		30	Midwest	Black or African American	No	Not Considerable Depression	Low	group3_control
88	more than one	No	Father	Married/Living with a partner	Less than a bachelor's degree	Employed full-time or part-time	Less than $34,999		31	Midwest	White	No	Not Considerable Depression	Low	group2
89	one	No	Mother	Married/Living with a partner	Less than a bachelor's degree	Employed full-time or part-time	$50,000 - $99,999		25	Northeast	White	No	Considerable Depression	High	group2
90	one	No	Father	Married/Living with a partner	Less than a bachelor's degree	Employed full-time or part-time	$35,000 - $49,999		29	South	White	No	Not Considerable Depression	High	group1
91	more than one	No	Mother	Married/Living with a partner	Less than a bachelor's degree	Employed full-time or part-time	$35,000 - $49,999		28	Midwest	Black or African American	No	Not Considerable Depression	Low	group2
92	more than one	No	Father	Married/Living with a partner	Bachelor's degree or higher	Employed full-time or part-time	$35,000 - $49,999		29	West	All other races	No	Considerable Depression	High	group2
93	one	No	Mother	Married/Living with a partner	Less than a bachelor's degree	Employed full-time or part-time	Less than $34,999		27	South	White	No	Considerable Depression	High	group2
94	more than one	No	Mother	Married/Living with a partner	Less than a bachelor's degree	Employed full-time or part-time	$35,000 - $49,999		28	South	All other races	No	Considerable Depression	High	group2
95	one	No	Father	Married/Living with a partner	Less than a bachelor's degree	Employed full-time or part-time	$50,000 - $99,999		24	West	White	No	Considerable Depression	High	group2
96	more than one	No	Mother	Married/Living with a partner	Less than a bachelor's degree	Employed full-time or part-time	$35,000 - $49,999		26	South	All other races	No	Not Considerable Depression	Low	group2
97	one	No	Father	Married/Living with a partner	Less than a bachelor's degree	Employed full-time or part-time	$50,000 - $99,999		28	Northeast	White	No	Not Considerable Depression	Low	group2
98	one	No	Mother	Married/Living with a partner	Less than a bachelor's degree	Employed full-time or part-time	$50,000 - $99,999		23	Northeast	White	No	Considerable Depression	High	group2
99	more than one	No	Father	Married/Living with a partner	Bachelor's degree or higher	Employed full-time or part-time	$35,000 - $49,999		31	West	Black or African American	No	Considerable Depression	Low	group2
102	one	No	Mother	Married/Living with a partner	Less than a bachelor's degree	Employed full-time or part-time	$35,000 - $49,999		32	West	All other races	No	Considerable Depression	High	group2
103	more than one	No	Mother	Married/Living with a partner	Less than a bachelor's degree	Employed full-time or part-time	$35,000 - $49,999		29	Midwest	White	No	Considerable Depression	Low	group2
106	one	No	Father	Married/Living with a partner	Bachelor's degree or higher	Employed full-time or part-time	$50,000 - $99,999		29	West	White	No	Considerable Depression	High	group1_other
107	one	No	Mother	Married/Living with a partner	Less than a bachelor's degree	Employed full-time or part-time	$50,000 - $99,999		25	South	White	No	Considerable Depression	High	group1_other
108	one	No	Father	Married/Living with a partner	Bachelor's degree or higher	Employed full-time or part-time	$50,000 - $99,999		32	West	White	No	Considerable Depression	High	group1_other
109	one	No	Father	Married/Living with a partner	Less than a bachelor's degree	Employed full-time or part-time	$50,000 - $99,999		31	West	All other races	No	Considerable Depression	High	group2
110	more than one	No	Father	Married/Living with a partner	Less than a bachelor's degree	Employed full-time or part-time	$50,000 - $99,999		34	West	Black or African American	No	Considerable Depression	High	group3_control
111	one	No	Mother	Not married/Living with a partner	Less than a bachelor's degree	Stay at home parent	More than $100,000		26	West	All other races	No	Considerable Depression	High	group2
112	more than one	No	Father	Married/Living with a partner	Bachelor's degree or higher	Employed full-time or part-time	$50,000 - $99,999		35	Midwest	White	No	Not Considerable Depression	High	group2
115	one	No	Father	Not married/Living with a partner	Less than a bachelor's degree	Unemployed/Unable to work	Less than $34,999		35	Midwest	All other races	No	Considerable Depression	High	group1
116	one	Yes	Mother	Not married/Living with a partner	Less than a bachelor's degree	Stay at home parent	$35,000 - $49,999		31	West	White	No	Considerable Depression	High	group2
117	more than one	No	Father	Married/Living with a partner	Less than a bachelor's degree	Employed full-time or part-time	$35,000 - $49,999		32	West	All other races	Yes	Considerable Depression	High	group1
118	one	No	Father	Not married/Living with a partner	Less than a bachelor's degree	Employed full-time or part-time	$35,000 - $49,999		35	West	White	No	Considerable Depression	High	group3_control
119	more than one	No	Mother	Married/Living with a partner	Less than a bachelor's degree	Stay at home parent	$50,000 - $99,999		27	Midwest	White	No	Not Considerable Depression	Low	group3_control
120	more than one	No	Mother	Married/Living with a partner	Bachelor's degree or higher	Employed full-time or part-time	$50,000 - $99,999		32	Northeast	White	No	Not Considerable Depression	Low	group3_control
121	one	No	Mother	Married/Living with a partner	Less than a bachelor's degree	Stay at home parent	Do not wish to answer		31	Northeast	White	No	Not Considerable Depression	Low	group3_control
122	one	Yes	Mother	Married/Living with a partner	Less than a bachelor's degree	Stay at home parent	Less than $34,999		20	Northeast	White	No	Not Considerable Depression	Low	group3_control
123	one	No	Mother	Married/Living with a partner	Bachelor's degree or higher	Employed full-time or part-time	Do not wish to answer		33	South	White	No	Not Considerable Depression	High	group3_control
124	more than one	Yes	Mother	Married/Living with a partner	Bachelor's degree or higher	Employed full-time or part-time	Do not wish to answer		34	Northeast	White	No	Not Considerable Depression	Low	group3_control
125	more than one	No	Mother	Married/Living with a partner	Bachelor's degree or higher	Employed full-time or part-time	More than $100,000		32	Northeast	White	No	Not Considerable Depression	Low	group3_control
126	one	Yes	Mother	Married/Living with a partner	Bachelor's degree or higher	Stay at home parent	$50,000 - $99,999		24	Northeast	White	No	Not Considerable Depression	Low	group3_control
127	more than one	Yes	Mother	Married/Living with a partner	Less than a bachelor's degree	Stay at home parent	$50,000 - $99,999		23	Northeast	White	No	Not Considerable Depression	Low	group2
128	one	No	Mother	Married/Living with a partner	Bachelor's degree or higher	Employed full-time or part-time	$50,000 - $99,999		33	West	Black or African American	No	Considerable Depression	Low	group2
129	more than one	No	Mother	Married/Living with a partner	Bachelor's degree or higher	Employed full-time or part-time	$50,000 - $99,999		29	Northeast	All other races	Yes	Considerable Depression	High	group2
130	one	No	Mother	Married/Living with a partner	Bachelor's degree or higher	Employed full-time or part-time	$50,000 - $99,999		25	South	Black or African American	No	Considerable Depression	High	group1
131	one	No	Mother	Married/Living with a partner	Less than a bachelor's degree	Employed full-time or part-time	$50,000 - $99,999		25	West	All other races	No	Considerable Depression	Low	group2
132	one	No	Father	Married/Living with a partner	Less than a bachelor's degree	Employed full-time or part-time	$50,000 - $99,999		25	South	All other races	No	Considerable Depression	High	group2
133	one	No	Father	Married/Living with a partner	Bachelor's degree or higher	Employed full-time or part-time	$50,000 - $99,999		27	West	White	No	Not Considerable Depression	High	group2
135	one	Yes	Father	Married/Living with a partner	Bachelor's degree or higher	Employed full-time or part-time	$50,000 - $99,999		31	South	White	No	Considerable Depression	Low	group2
136	one	No	Mother	Married/Living with a partner	Less than a bachelor's degree	Employed full-time or part-time	$50,000 - $99,999		33	West	All other races	No	Considerable Depression	High	group2
137	more than one	No	Father	Married/Living with a partner	Less than a bachelor's degree	Employed full-time or part-time	Less than $34,999		39	West	All other races	Yes	Considerable Depression	High	group2
141	one	No	Father	Not married/Living with a partner	Less than a bachelor's degree	Employed full-time or part-time	More than $100,000		27	West	All other races	Yes	Considerable Depression	High	group2
142	one	No	Mother	Married/Living with a partner	Bachelor's degree or higher	Employed full-time or part-time	$50,000 - $99,999		29	South	White	No	Not Considerable Depression	Low	group1
143	one	Yes	Father	Married/Living with a partner	Less than a bachelor's degree	Employed full-time or part-time	$50,000 - $99,999		30	South	White	No	Not Considerable Depression	Low	group1
144	one	No	Mother	Married/Living with a partner	Bachelor's degree or higher	Employed full-time or part-time	$50,000 - $99,999		33	South	White	No	Considerable Depression	Low	group2
145	one	No	Mother	Married/Living with a partner	Bachelor's degree or higher	Stay at home parent	$50,000 - $99,999		31	South	White	No	Not Considerable Depression	Low	group2
146	one	No	Father	Married/Living with a partner	Bachelor's degree or higher	Employed full-time or part-time	$50,000 - $99,999		35	West	White	No	Considerable Depression	High	group1
147	more than one	No	Father	Married/Living with a partner	Less than a bachelor's degree	Unemployed/Unable to work	Do not wish to answer		27	West	All other races	No	Considerable Depression	High	group2
149	one	No	Father	Married/Living with a partner	Bachelor's degree or higher	Employed full-time or part-time	$50,000 - $99,999		36	South	White	No	Not Considerable Depression	Low	group2
152	one	No	Mother	Married/Living with a partner	Less than a bachelor's degree	Stay at home parent	$50,000 - $99,999		32	Northeast	Black or African American	No	Considerable Depression	Low	group1
166	more than one	No	Mother	Married/Living with a partner	Less than a bachelor's degree	Employed full-time or part-time	$50,000 - $99,999		23	Northeast	All other races	No	Not Considerable Depression	Low	group1
167	more than one	Yes	Mother	Married/Living with a partner	Less than a bachelor's degree	Unemployed/Unable to work	$50,000 - $99,999		40	Northeast	White	No	Not Considerable Depression	High	group1_other
168	more than one	No	Mother	Married/Living with a partner	Less than a bachelor's degree	Stay at home parent	Less than $34,999		23	West	White	No	Not Considerable Depression	Low	group1_other
169	one	No	Mother	Married/Living with a partner	Less than a bachelor's degree	Stay at home parent	Do not wish to answer		32	Midwest	White	No	Not Considerable Depression	Low	group3_control
170	more than one	Yes	Mother	Married/Living with a partner	Bachelor's degree or higher	Employed full-time or part-time	$50,000 - $99,999		36	Northeast	White	No	Not Considerable Depression	Low	group1_other
171	more than one	No	Mother	Married/Living with a partner	Less than a bachelor's degree	Stay at home parent	$50,000 - $99,999		38	Midwest	White	No	Considerable Depression	High	group1_other
172	one	No	Mother	Married/Living with a partner	Less than a bachelor's degree	Employed full-time or part-time	$35,000 - $49,999		32	South	White	No	Not Considerable Depression	High	group1_other
173	one	No	Mother	Married/Living with a partner	Bachelor's degree or higher	Stay at home parent	$50,000 - $99,999		34	Northeast	White	No	Not Considerable Depression	Low	group1
175	one	No	Mother	Married/Living with a partner	Less than a bachelor's degree	Stay at home parent	$50,000 - $99,999		28	South	All other races	No	Not Considerable Depression	Low	group1
176	one	No	Mother	Married/Living with a partner	Bachelor's degree or higher	Employed full-time or part-time	$50,000 - $99,999		29	Midwest	White	No	Not Considerable Depression	Low	group1
177	one	No	Father	Married/Living with a partner	Bachelor's degree or higher	Employed full-time or part-time	$50,000 - $99,999		29	West	All other races	No	Not Considerable Depression	High	group2
178	one	No	Mother	Married/Living with a partner	Bachelor's degree or higher	Employed full-time or part-time	$50,000 - $99,999		32	South	White	No	Not Considerable Depression	High	group1
179	more than one	Yes	Mother	Married/Living with a partner	Bachelor's degree or higher	Employed full-time or part-time	More than $100,000		35	South	White	No	Not Considerable Depression	High	group1_other
180	more than one	No	Mother	Married/Living with a partner	Less than a bachelor's degree	Employed full-time or part-time	$50,000 - $99,999		29	Midwest	White	No	Considerable Depression	High	group1_other
181	one	No	Father	Married/Living with a partner	Less than a bachelor's degree	Employed full-time or part-time	$50,000 - $99,999		30	West	White	No	Not Considerable Depression	Low	group3_control
182	one	No	Mother	Married/Living with a partner	Less than a bachelor's degree	Employed full-time or part-time	$50,000 - $99,999		28	South	Black or African American	No	Considerable Depression	High	group1_other
183	one	No	Mother	Married/Living with a partner	Bachelor's degree or higher	Employed full-time or part-time	$35,000 - $49,999		28	West	White	No	Considerable Depression	Low	group1_other
184	one	No	Father	Married/Living with a partner	Bachelor's degree or higher	Employed full-time or part-time	$35,000 - $49,999		29	West	White	No	Considerable Depression	Low	group1_other
185	more than one	No	Mother	Married/Living with a partner	Less than a bachelor's degree	Employed full-time or part-time	$35,000 - $49,999		27	West	Black or African American	No	Considerable Depression	High	group1_other
186	one	No	Father	Married/Living with a partner	Less than a bachelor's degree	Employed full-time or part-time	$50,000 - $99,999		29	Northeast	White	No	Considerable Depression	High	group1_other
187	more than one	No	Mother	Married/Living with a partner	Bachelor's degree or higher	Employed full-time or part-time	$35,000 - $49,999		29	Midwest	All other races	No	Considerable Depression	High	group1_other
188	one	No	Father	Married/Living with a partner	Bachelor's degree or higher	Employed full-time or part-time	$50,000 - $99,999		28	South	White	No	Considerable Depression	High	group1_other
189	one	No	Father	Married/Living with a partner	Bachelor's degree or higher	Employed full-time or part-time	$50,000 - $99,999		31	Midwest	Black or African American	No	Not Considerable Depression	High	group1_other
190	more than one	No	Father	Married/Living with a partner	Bachelor's degree or higher	Employed full-time or part-time	$50,000 - $99,999		30	Northeast	White	No	Not Considerable Depression	Low	group1_other
191	one	No	Father	Married/Living with a partner	Bachelor's degree or higher	Employed full-time or part-time	$50,000 - $99,999		31	Midwest	White	No	Considerable Depression	High	group1_other
192	one	No	Father	Married/Living with a partner	Less than a bachelor's degree	Employed full-time or part-time	$35,000 - $49,999		28	South	Black or African American	No	Not Considerable Depression	High	group1_other
193	one	No	Father	Married/Living with a partner	Less than a bachelor's degree	Employed full-time or part-time	$35,000 - $49,999		32	Midwest	Black or African American	No	Considerable Depression	High	group1_other
194	one	No	Mother	Married/Living with a partner	Bachelor's degree or higher	Employed full-time or part-time	$35,000 - $49,999		28	West	White	No	Not Considerable Depression	High	group1_other
195	one	No	Mother	Married/Living with a partner	Less than a bachelor's degree	Employed full-time or part-time	$50,000 - $99,999		32	South	White	No	Considerable Depression	High	group1_other
196	one	No	Father	Married/Living with a partner	Less than a bachelor's degree	Employed full-time or part-time	$50,000 - $99,999		32	Northeast	White	No	Considerable Depression	High	group1_other
197	one	No	Mother	Married/Living with a partner	Less than a bachelor's degree	Employed full-time or part-time	$35,000 - $49,999		27	South	White	No	Considerable Depression	High	group1_other
198	one	No	Father	Married/Living with a partner	Bachelor's degree or higher	Employed full-time or part-time	More than $100,000		30	West	White	No	Considerable Depression	Low	group1_other
199	one	No	Mother	Married/Living with a partner	Bachelor's degree or higher	Employed full-time or part-time	$35,000 - $49,999		26	Northeast	White	No	Considerable Depression	High	group1_other
200	one	No	Father	Married/Living with a partner	Bachelor's degree or higher	Employed full-time or part-time	$50,000 - $99,999		27	West	Black or African American	No	Considerable Depression	Low	group1_other
201	one	No	Mother	Married/Living with a partner	Less than a bachelor's degree	Employed full-time or part-time	$35,000 - $49,999		29	West	All other races	No	Considerable Depression	Low	group1_other
202	more than one	Yes	Mother	Married/Living with a partner	Bachelor's degree or higher	Employed full-time or part-time	Do not wish to answer		36	Northeast	White	No	Not Considerable Depression	Low	group1
203	one	Yes	Mother	Married/Living with a partner	Bachelor's degree or higher	Employed full-time or part-time	More than $100,000		35	Midwest	White	No	Considerable Depression	Low	group1_other
204	one	No	Mother	Married/Living with a partner	Bachelor's degree or higher	Employed full-time or part-time	$50,000 - $99,999		30	West	White	No	Considerable Depression	High	group2
205	one	No	Father	Married/Living with a partner	Less than a bachelor's degree	Employed full-time or part-time	$50,000 - $99,999		25	West	White	No	Considerable Depression	High	group1
206	one	No	Father	Married/Living with a partner	Bachelor's degree or higher	Employed full-time or part-time	More than $100,000		28	Northeast	White	No	Not Considerable Depression	High	group1
207	NA	No	Mother	Married/Living with a partner	Bachelor's degree or higher	Stay at home parent	Less than $34,999		33	West	White	No	Not Considerable Depression	Low	group1_other
208	one	No	Mother	Married/Living with a partner	Bachelor's degree or higher	Employed full-time or part-time	$50,000 - $99,999		31	South	All other races	Yes	Considerable Depression	High	group2
209	one	No	Father	Married/Living with a partner	Bachelor's degree or higher	Employed full-time or part-time	More than $100,000		29	South	White	No	Not Considerable Depression	Low	group1
210	one	No	Mother	Married/Living with a partner	Less than a bachelor's degree	Employed full-time or part-time	$35,000 - $49,999		28	Midwest	All other races	No	Considerable Depression	High	group2
211	one	No	Mother	Married/Living with a partner	Bachelor's degree or higher	Employed full-time or part-time	$50,000 - $99,999		27	Midwest	White	No	Considerable Depression	Low	group2
212	more than one	No	Mother	Married/Living with a partner	Less than a bachelor's degree	Employed full-time or part-time	$35,000 - $49,999		26	Northeast	White	No	Not Considerable Depression	High	group2
213	more than one	No	Mother	Married/Living with a partner	Bachelor's degree or higher	Employed full-time or part-time	$35,000 - $49,999		28	West	White	No	Considerable Depression	High	group2
214	one	No	Mother	Married/Living with a partner	Less than a bachelor's degree	Employed full-time or part-time	$50,000 - $99,999		25	South	All other races	No	Considerable Depression	High	group2
215	one	No	Mother	Married/Living with a partner	Less than a bachelor's degree	Employed full-time or part-time	$50,000 - $99,999		29	South	White	No	Considerable Depression	High	group2
216	one	No	Father	Married/Living with a partner	Bachelor's degree or higher	Employed full-time or part-time	$35,000 - $49,999		27	West	White	No	Considerable Depression	High	group2
217	more than one	No	Father	Married/Living with a partner	Bachelor's degree or higher	Employed full-time or part-time	$35,000 - $49,999		31	Northeast	White	No	Not Considerable Depression	High	group2
218	more than one	No	Mother	Married/Living with a partner	Less than a bachelor's degree	Employed full-time or part-time	$50,000 - $99,999		26	Midwest	All other races	No	Considerable Depression	High	group1_other
219	more than one	No	Father	Married/Living with a partner	Bachelor's degree or higher	Employed full-time or part-time	$50,000 - $99,999		27	South	White	No	Considerable Depression	High	group1_other
220	more than one	No	Mother	Married/Living with a partner	Bachelor's degree or higher	Employed full-time or part-time	$50,000 - $99,999		28	South	All other races	No	Considerable Depression	High	group1_other
221	more than one	No	Mother	Married/Living with a partner	Bachelor's degree or higher	Employed full-time or part-time	$35,000 - $49,999		27	South	White	No	Considerable Depression	High	group1_other
222	more than one	Yes	Mother	Married/Living with a partner	Bachelor's degree or higher	Stay at home parent	More than $100,000		40	Midwest	White	No	Not Considerable Depression	High	group3_control
223	one	Yes	Mother	Married/Living with a partner	Bachelor's degree or higher	Employed full-time or part-time	$35,000 - $49,999		33	South	White	No	Not Considerable Depression	Low	group1_other
224	one	No	Mother	Married/Living with a partner	Less than a bachelor's degree	Employed full-time or part-time	$35,000 - $49,999		28	South	White	No	Not Considerable Depression	Low	group3_control
225	one	Yes	Mother	Married/Living with a partner	Less than a bachelor's degree	Employed full-time or part-time	$50,000 - $99,999		37	West	All other races	Yes	Not Considerable Depression	Low	group1_other
